# Supplementary material for: Chromium (VI)‐induced ALDH1A1/EGF axis promotes lung cancer progression
Source: Clin Transl Med. 2022 Dec 11;12(12):e1136. doi: 10.1002/ctm2.1136 (PMC9742488; doi:10.1002/ctm2.1136)
Supplement: Supplementary file 3 — Supplementary Information [file CTM2-12-e1136-s002.xlsx]

## Sheet: Sheet1
	Supplementary Table S2: differentially expressed genes (CrT cells v.s BEAS-2B cells)
	Position	Gene Symbol	Fold Regulation	P Value
	A01	ABCB5	48.13	0.007106
	A04	ALDH1A1	39965.5	0.001514
	A07	AXL	-327.14	0.001152
	B01	CD44	-16.21	0.007957
	B03	DACH1	71.15	0.037313
	B05	DKK1	-51.72	0.006395
	B09	EGF	383.57	0.001045
	B11	EPCAM	-11.83	0.010935
	C05	FOXP1	-239.29	0.000398
	D07	KIT	-283.88	0.04402
	D09	KLF17	-19.14	0.046998
	D10	KLF4	19.66	0.049206		NOTE: Fold-Change (2(-ΔΔCT)) is the normalized gene expression (2(- ΔCT)) in CrT cells divided the normalized gene expression (2(-ΔCT)) in BEAS-2B cells. Fold-Regulation represents fold-change results in a biologically meaningful way. Fold-change values greater than one indicates a positive or an up-regulation, and the fold-regulation is equal to the fold-change. Fold-change values less than one …
	E02	MAML1	-10.71	0.003035
	E03	MERTK	25.13	0.002308
	F02	PLAT	-17.49	0.007457
	F12	SOX2	10.75	0.042072
	G04	THY1	-1278.55	0.005508
	G05	TWIST1	-1099.37	0.027344
	G09	WWC1	-13.68	0.000163
	Fold Regulation cut off: 10; P Value cut off: 0.05
