# Supplementary material for: Chromium (VI)‐induced ALDH1A1/EGF axis promotes lung cancer progression
Source: Clin Transl Med. 2022 Dec 11;12(12):e1136. doi: 10.1002/ctm2.1136 (PMC9742488; doi:10.1002/ctm2.1136)
Supplement: Supplementary file 4 — Supplementary Information [file CTM2-12-e1136-s004.xlsx]

## Sheet: Sheet1
Table.Primers and oligos used in this study
Name	Sequence (5’-3’)	Purpose
Human Transcriptional Regulation Region of ALDH1A1 F	GGCCTGCCTTCTGTCTTT	Amplify ChIP DNA for qPCR
Human Transcriptional Regulation Region of ALDH1A1 R	TCTGGGCTGGATGGTTTC	Amplify ChIP DNA for qPCR
Human ALDH1A1 F	GCACGCCAGACTTACCTGTC	Amplify cDNA for qPCR
Human ALDH1A1 R	CCTCCTCAGTTGCAGGATTAAAG	Amplify cDNA for qPCR
Human ALDH1A2 F	TTGCAGGGCGTCATCAAAAC	Amplify cDNA for qPCR
Human ALDH1A2 R	ACACTCCAATGGGTTCATGTC	Amplify cDNA for qPCR
Human ALDH1A3 F	TGAATGGCACGAATCCAAGAG	Amplify cDNA for qPCR
Human ALDH1A3 R	CACGTCGGGCTTATCTCCT	Amplify cDNA for qPCR
Human ALDH1B1 F	CCCATTCTGAACCCAGACATC	Amplify cDNA for qPCR
Human ALDH1B1 R	AATGACCTCCCCGGTGGTA	Amplify cDNA for qPCR
Human ALDH1L1 F	AGATTGCAGTGATTGGACAGAG	Amplify cDNA for qPCR
Human ALDH1L1 R	CCAAAGCCTGGTATTTTGCCA	Amplify cDNA for qPCR
Human ALDH1L2 F	GCTGAAGTTGGCACTAATTGGC	Amplify cDNA for qPCR
Human ALDH1L2 R	TGAACACCCCTACTACTCGGT	Amplify cDNA for qPCR
Human ALDH2 F	ATGGCAAGCCCTATGTCATCT	Amplify cDNA for qPCR
Human ALDH2 R	CCGTGGTACTTATCAGCCCA	Amplify cDNA for qPCR
Human ALDH3A1 F	TGGAACGCCTACTATGAGGAG	Amplify cDNA for qPCR
Human ALDH3A1 R	GGGCTTGAGGACCACTGAG	Amplify cDNA for qPCR
Human ALDH3A2 F	AAACCAGTTAAGAAGAACGTGCT	Amplify cDNA for qPCR
Human ALDH3A2 R	CGAAGGGGTAATTCCAAGCTC	Amplify cDNA for qPCR
Human ALDH3B1 F	GCCCTGGAACTATCCGCTG	Amplify cDNA for qPCR
Human ALDH3B1 R	CGTTCTTGCTAATCTCCGATGG	Amplify cDNA for qPCR
Human ALDH3B2 F	ATGAAGGATGAACCACGGTCC	Amplify cDNA for qPCR
Human ALDH3B2 R	GTTCCAGGGTGCGATGATGA	Amplify cDNA for qPCR
Human ALDH4A1 F	GACGTGCAGTACCAAGTGTC	Amplify cDNA for qPCR
Human ALDH4A1 R	GATCACGGTCTTACCCTGTCC	Amplify cDNA for qPCR
Human ALDH5A1 F	GACCTTGCCAGAATAATCACAGC	Amplify cDNA for qPCR
Human ALDH5A1 R	GGGTGTGGATAATGTCTCCGT	Amplify cDNA for qPCR
Human ALDH6A1 F	TCAGTGCCAACTGTAAAGCTC	Amplify cDNA for qPCR
Human ALDH6A1 R	TGAGGGACCCGACCAATGA	Amplify cDNA for qPCR
Human ALDH7A1 F	CCAGTATGCGTGGCTGAAAGA	Amplify cDNA for qPCR
Human ALDH7A1 R	CAGGGCAATAGGTCGTAATAACC	Amplify cDNA for qPCR
Human ALDH8A1 F	ATGGCTGGAACAAACGCACT	Amplify cDNA for qPCR
Human ALDH8A1 R	CCCTGTTGATGGGTCGTAAGAA	Amplify cDNA for qPCR
Human ALDH9A1 F	GTCGCAGCCGCTCAATTAC	Amplify cDNA for qPCR
Human ALDH9A1 R	CCTTTGCATTTTGAACAGCCAA	Amplify cDNA for qPCR
Human ALDH16A1 F	CACCTCGCTGGAGTACGGA	Amplify cDNA for qPCR
Human ALDH16A1 R	CCATTCACATAGTGGCCCAAG	Amplify cDNA for qPCR
Human ALDH18A1 F	GCCCTTCAACCAACATCTTCT	Amplify cDNA for qPCR
Human ALDH18A1 R	AGGGGTACAGTGATAAACGGG	Amplify cDNA for qPCR
Human Transcriptional Regulation Region of ALDH1A1 F	ATGCTAGCCAGAAGTTTCTATCTGGTCA	Cloning in pGL3 for reporter assay
Human Transcriptional Regulation Region of ALDH1A1 Mutant R	AAATTAATTGGTTTAGTTGT
Human Transcriptional Regulation Region of ALDH1A1 Mutant F	ACAACTAAACCAATTAATTT
Human Transcriptional Regulation Region of ALDH1A1 R	ATCTCGAGAGAACTCCTACATGGGTTCA
Human EGF F	TGGATGTGCTTGATAAGCGG	Amplify cDNA for qPCR
Human EGF R	ACCATGTCCTTTCCAGTGTGT	Amplify cDNA for qPCR
Human Transcriptional Regulation Region of EGF F	AGGCTAGCGCTGTTAATCAACCTCAGCA	Cloning in pGL3 for reporter assay
Human Transcriptional Regulation Region of EGF Mutant R	TGAACCTTTCTGGCATTC
Human Transcriptional Regulation Region of EGF Mutant F	GAATGCCAGAAAGGTTCA
Human Transcriptional Regulation Region of EGF R	ATCTCGAGTCAGGAGATCTAGACCATCC
ALDH1A1 shRNA	CCGGCACCGATTTGAAGATTCAATACTCG AGTATTGAATCTTCAAATCGGTGTTTTTG	Template for human ALDH1A1 shRNA
Human Transcriptional Regulation Region of EGF F	AATTAACGAATGAATTAGTTAAC	Amplify ChIP DNA for qPCR
Human Transcriptional Regulation Region of EGF R	AAACTCTTTATTTTAAAATT	Amplify ChIP DNA for qPCR
